# Supplementary material for: Coronavirus Disease 2019-Related Multisystem Inflammatory Syndrome in Children: A Systematic Review and Meta-Analysis
Source: Biochem Res Int. 2021 Jul 15;2021:5596727. doi: 10.1155/2021/5596727 (PMC8324361; doi:10.1155/2021/5596727)
Supplement: Supplementary Materials — Supplementary Table 2. Literature quality score table. Supplementary Table 1. Characteristics of studies included in the meta-analysis. [file 5596727.f1.zip]

Archive with 2 entries (2 files):
- 5596727.f1/Supplementary eTable 1..doc
- 5596727.f1/Supplementary eTable 2..doc
